# Supplementary material for: Ag Catalysts Supported on CeO2, MnO2 and CeMnOx Mixed Oxides for Selective Catalytic Reduction of NO by C3H6
Source: Nanomaterials (Basel). 2023 Feb 26;13(5):873. doi: 10.3390/nano13050873 (PMC10005331; doi:10.3390/nano13050873)
Supplement: Supplementary file 1 [file nanomaterials-13-00873-s001.zip]

Archive with 1 entries (1 files):
- nanomaterials-2225807-supplementary.pdf
